# Supplementary material for: Phosphodiesterase 4D Depletion/Inhibition Exerts Anti-Oncogenic Properties in Hepatocellular Carcinoma
Source: Cancers (Basel). 2021 May 1;13(9):2182. doi: 10.3390/cancers13092182 (PMC8125776; doi:10.3390/cancers13092182)
Supplement: Supplementary file 1 [file cancers-13-02182-s001.zip]

Archive with 3 entries (2 files):
- cancers-1183788-supplementary/
- cancers-1183788-supplementary/cancers-1183788-Figure S8.docx
- cancers-1183788-supplementary/cancers-1183788-supplementary.pdf
